# Supplementary material for: Nurses’ Perceptions of the Quality of Procedural Sedation in Children Comparing Different Pharmacological Regimens
Source: Children (Basel). 2022 Jul 18;9(7):1068. doi: 10.3390/children9071068 (PMC9315654; doi:10.3390/children9071068)
Supplement: Supplementary file 1 [file children-09-01068-s001.zip]

Archive with 1 entries (1 files):
- children-1794607-supplementary.pdf
